# Supplementary material for: Waist Circumference, Not Body Mass Index, Is Associated with Renal Function Decline in Korean Population: Hallym Aging Study
Source: PLoS One. 2013 Mar 25;8(3):e59071. doi: 10.1371/journal.pone.0059071 (PMC3607569; doi:10.1371/journal.pone.0059071)
Supplement: Table S1 — Comparison in eGFR between participants revisit only in 2007 and those both in 2007 and 2010. (XLS) [file pone.0059071.s001.xls]

## Sheet: Supplementary table1
Table S1. Comparison in eGFR between participants revisit only in 2007 and those both in 2007 and 2010.
	Only in 2007 (n=158)	Both in 2007 and 2010 (n=296)	P-value
Age, years	68.1±9.5	67.1±7.7	0.2345
Creatinine, mg/dL	0.8±0.2	0.8±0.2	0.9797
eGFR, mL/min/1.73 m2	84.0±15.7	84.7±13.9	0.5892
BMI, kg/m2	24.7±3.5	25.2±3.1	0.1819
WC, cm	86.6±8.9	86.3±8.6	0.7757
Weight, kg	59.1±11.2	61.3±9.6	0.0364
Height, cm	154.4±10.1	156.1±9.3	0.079
Hip circumference, cm	93.8±6.3	93.8±6.1	0.9644
WHR	0.9±0.1	0.9±0.1	0.7371
WHtR	0.6±0.1	0.6±0.1	0.3158
Body fat mass	18.0±5.9	18.1±5.6	0.784
Body fat percent, %	29.9±7.8	29.5±7.3	0.6415
Male (%)	40.51	44.26	0.4419
Diabetes (%)	14.56	12.16	0.4698
Hypertension (%)	53.16	55.74	0.5989
Smoking (%)			0.7956
Never	59.49	62.5
Past	25.95	23.31
Current	14.56	14.19
Education duration (%)			0.0328
Never	32.28	21.28
≤6 years	40.51	44.93
>6 years	27.22	33.78
Note: Continuous variables are presented by mean±SD (standard deviation). Some variables had missing value.
Abbreviations: eGFR, estimated glomerular filtration rate; BMI, body mass index; WC, waist circumference; WHR, waist-to-hip ratio; WHtR, waist-to-height ratio.
